# Supplementary material for: Autographa californica Multiple Nucleopolyhedrovirus Ac34 Protein Retains Cellular Actin-Related Protein 2/3 Complex in the Nucleus by Subversion of CRM1-Dependent Nuclear Export
Source: PLoS Pathog. 2016 Nov 1;12(11):e1005994. doi: 10.1371/journal.ppat.1005994 (PMC5089780; doi:10.1371/journal.ppat.1005994)
Supplement: S2 Table — Amino acid sequences of AcMNPV (Genbank accession NC_001623.1) encoded proteins were submitted to NetNES (http://www.cbs.dtu.dk/services/NetNES/) to predict leucine-rich NES. (XLSX) [file ppat.1005994.s006.xlsx]

## Sheet: Sheet1
AcMNPV ORF	Accession	MW (kDa)	Predicted NES Residues
ORF3 (CTX)	NP_054032.1	5.4	7LLAFAM12
ORF4	NP_054033.1	17.4	15L
ORF6 (late expression factor 2)	NP_054035.1	23.8	37L, 57L
ORF7	NP_054036.1	23.5	24L
ORF8 (major occlusion body protein, polyhedrin)	NP_054037.1	28.5	220ILLEVSL226
ORF9 (P78/83, ORF1629)	NP_054038.1	60.6	455L, 456D, 458L
ORF10 (protein kinase, PK-1)	NP_054039.1	31.8	105I
ORF11	NP_054040.1	40	318C
ORF12	NP_054041.1	25.2	61L, 63L
ORF14 (late expression factor 1)	NP_054043.1	30.6	186L
ORF15 (ecdysteroid UDP-glucosyl transferase, EGT)	NP_054044.1	56.9	13L, 240L, 243L, 247L
ORF18	NP_054047.1	40.7	163L
ORF20 (actin rearrangement inducing factor)	NP_054049.1	7.8	54L
ORF21 (actin rearrangement inducing factor)	NP_054050.1	36.4	26V
ORF22	NP_054051.1	43.6	10L
ORF23 (copia-like envelope protein, Ac23)	NP_054052.1	79.7	608L
ORF24 (protein kinase interacting protein, PKIP)	NP_054053.1	19	152L
ORF29	NP_054058.1	8.4	19LEEINRQKQKITI31
ORF32 (fibroblast growth factor, FGF)	NP_054061.1	20.5	10L
ORF33 (putative histidinol-phosphatase)	NP_054062.1	20.7	176IQLDL180
ORF35 (viral ubiquitin, v-ubi)	NP_054064.1	8.5	63KESTLHMVL71, 73L
ORF37 (late expression factor 11)	NP_054066.1	13	30I
ORF39 (P43)	NP_054068.1	43.3	261L
ORF42 (global transactivator-like protein, GTA)	NP_054071.1	58.9	307L, 309L
ORF43	NP_054072.1	8.7	54LKI56
ORF45	NP_054074.1	22.5	122L, 181I
ORF47 (ETS)	NP_054076.1	10.3	80L, 82L
ORF49 (proliferating cell nuclear antigen, PCNA)	NP_054078.1	28.5	124L, 126I
ORF53	NP_054082.1	16.9	125LDIEL129
ORF55	NP_054085.1	8.1	27LSTGASAKLSL37
ORF57	NP_054087.1	18.9	157I
ORF58	NP_054088.1	6.7	21FPI23
ORF59	NP_054089.1	8	52VKI54
ORF60	NP_054090.1	10	37LACCAVRKKYM47
ORF61 (FP protein)	NP_054091.1	25.1	149L
ORF63	NP_054093.1	18.3	148L, 150L
ORF64 (fusolin; spindle body protein, GP37)	NP_054094.1	34.7	4LLIAL8, 10A
ORF67 (late expression factor 3)	NP_054097.1	44.4	46L, 355I
ORF68	NP_054098.1	22.2	89I
ORF70	NP_054100.1	34.2	9L, 12L, 194L, 196I, 199I
ORF71 (apoptosis inhibitor, IAP2)	NP_054101.1	28.5	33L
ORF72	NP_054102.1	6.9	13L
ORF73	NP_054103.1	11.4	21I
ORF74	NP_054104.1	30.4	203LQSELKLAL211
ORF75	NP_054105.1	15.4	55L
ORF76	NP_054106.1	9.3	5L, 7LGALAI12, 15L, 30IL31, 33L, 37I
ORF78	NP_054108.1	12.4	25L
ORF79	NP_054109.1	12.1	87L, 93LLLHKFL99
ORF80 (occlusion-derived virus glycoprotein, GP41)	NP_054110.1	45.3	118I, 210L
ORF81	NP_054111.1	26.8	184LLF186, 201LIL203, 205SL206, 208C
ORF83 (viral capsid associated protein, P95)	NP_054113.1	96.1	12I, 14L
ORF84	NP_054114.1	21.6	91L, 93K, 96V
ORF85	NP_054115.1	6.2	6ILILFYSF13
ORF86 (polynucleotide kinase/ligase)	NP_054116.1	80.6	148L, 563G
ORF88 (CG30)	NP_054118.1	30	30I
ORF89 (major viral capsid protein, VP39)	NP_054119.1	38.8	219I
ORF91	NP_054121.1	24	18I, 24L, 26I
ORF92	NP_054122.1	30.8	120I, 180L
ORF93	NP_054123.1	18.2	154L
ORF94 (occlusion-derived virus envelope protein, E25)	NP_054124.1	25.4	8IVLLIL13, 15YL16
ORF95 (helicase, P143)	NP_054125.1	143.1	402LF403
ORF97	NP_054127.1	6.4	28IELNIHL34
ORF98 (38k)	NP_054128.1	37.9	145L
ORF99 (late expression factor 5)	NP_054129.1	30.9	223FELSGLSL230
ORF101 (BV/ODV-C42)	NP_054131.1	41.4	10I, 15L, 17I
ORF103 (P48)	NP_054133.1	45.2	339L, 341L
ORF104 (VP80)	NP_054134.1	79.7	274L, 483A, 682M
ORF106	NP_054136.1	7	17IVFKF21
ORF107	NP_054137.1	12.4	104LLPL107
ORF110	NP_054140.1	6.7	10L, 15M
ORF112	NP_054142.1	10.3	54L
ORF113	NP_054143.1	20.2	21L
ORF114	NP_054144.1	49.2	361IL362, 364L
ORF115	NP_054145.1	22.9	10LLVIILI16
ORF116	NP_054146.1	6.3	17LAV19
ORF117	NP_054147.1	10.9	72I, 74L
ORF118	NP_054148.1	18.6	147I, 156I
ORF119	NP_054149.1	59.6	8L, 10L, 12V, 14I, 492L
ORF120	NP_054150.1	9.4	31IALDNL36, 38L
ORF121	NP_054151.1	6.5	23LQINFTL29
ORF123 (protein kinase, PK2)	NP_054153.1	24.8	206L
ORF124	NP_054154.1	28.4	65L, 132M
ORF125 (late expression factor 7)	NP_054155.1	26.5	214L
ORF126 (chitinase)	NP_054156.1	61.2	330LEELRAMLDDL340
ORF128 (major budded virus envelope glycoprotein GP64)	NP_054158.1	58.4	320I
ORF132	NP_054162.1	25	209L
ORF134 (94k)	NP_054164.1	94.4	694L, 699I
ORF138 (occlusion-derived virus envelope protein, P74)	NP_054168.1	73.8	449LADLVL454, 456L
ORF140	NP_054170.1	7	4LSIEIRL10
ORF141 (putative early gene transactivator, IE-01)	NP_054171.1	72.5	602LKLLALIL609
ORF141 (IE-0)	NP_054172.1	30	157L
ORF143 (occlusion-derived virus envelope protein, ODV-E18)	NP_054174.1	6.4	8VVVIIALII16
ORF144 (occlusion-derived virus envelope/capsid protein, EC27)	NP_054175.1	33.3	51L
ORF145	NP_054176.1	8.7	50L
ORF147 (early gene transactivator, IE-1)	NP_054178.1	66.8	548LKLLALIL555
ORF150	NP_054181.1	11	12I
ORF151 (early gene transactivator, IE-2)	NP_054182.1	46.9	149L
ORF153 (PE38)	NP_054184.1	37.3	26L
